# Supplementary material for: Cognitive Emotion Regulation Questionnaire—Short: Reliability, Validity, and Measurement Invariance of the Italian Version
Source: Behav Sci (Basel). 2022 Nov 24;12(12):474. doi: 10.3390/bs12120474 (PMC9774580; doi:10.3390/bs12120474)
Supplement: Supplementary file 1 [file behavsci-12-00474-s001.zip]

Archive with 1 entries (1 files):
- behavsci-2015218-supplementary.pdf
